# Supplementary material for: A case-based course teaching integrative taxonomy delimits three new ant species in the Pheidole sexspinosa complex (Hymenoptera, Formicidae) from Vanuatu
Source: PeerJ. 2026 Jun 18;14:e21333. doi: 10.7717/peerj.21333 (PMC13283368; doi:10.7717/peerj.21333)
Supplement: Supplemental Information 1 [file peerj-14-21333-s001.csv]

Collection_code	Collection_code_winkler	Subfamily	Genus	Species	Island	Locality	Collector	Latitude	Longitude	Elevation_masl	Accuracy	Habitat	Status	Reference
Wetterer_313		Myrmicinae	Pheidole	epaoensis	Efate	Pang Pang	JK Wetterer	-17.6749	168.4686	10	locality	primary forest	endemic	MCZC
Wetterer_272		Myrmicinae	Pheidole	epaoensis	Efate	Worowloa (Port Vila)	JK Wetterer	-17.7571	168.2938	10	locality	human dominated	endemic	MCZC
CR111104-08	CR111104-08-09	Myrmicinae	Pheidole	epaoensis	Efate	3.5km NWW Epao	C Rabeling & EO Wilson	-17.61269	168.46855	241	GPS	primary forest	endemic	CRC
CR111104-06	CR111104-06-01	Myrmicinae	Pheidole	epaoensis	Efate	3.5km NWW Epao	C Rabeling & EO Wilson	-17.61269	168.46855	241	GPS	primary forest	endemic	CRC
CR111104-02	CR111104-02-04	Myrmicinae	Pheidole	epaoensis	Efate	3.5km NWW Epao	C Rabeling & EO Wilson	-17.61269	168.46855	241	GPS	primary forest	endemic	CRC
CR111103-11	CR111103-11-04	Myrmicinae	Pheidole	epaoensis	Efate	3km W Epao	C Rabeling & EO Wilson	-17.615483	168.47425	200	GPS	primary forest	endemic	CRC
CR111103-10	CR111103-10-09	Myrmicinae	Pheidole	epaoensis	Efate	3km W Epao	C Rabeling & EO Wilson	-17.615483	168.47425	200	GPS	primary forest	endemic	CRC
CR111103-07	CR111103-07-02	Myrmicinae	Pheidole	epaoensis	Efate	3km W Epao	C Rabeling & EO Wilson	-17.615483	168.47425	200	GPS	primary forest	endemic	CRC
CR111103-06	CR111103-06-07	Myrmicinae	Pheidole	epaoensis	Efate	3km W Epao	C Rabeling & EO Wilson	-17.615483	168.47425	200	GPS	primary forest	endemic	CRC
CR120630-04	CR120630-04-06	Myrmicinae	Pheidole	nivanuatu	Espiritu Santo	Cons. Site (5km NE Penaoru)	C Rabeling	-14.947127	166.633518	380	GPS	primary forest	endemic	CRC
CR120624-16_hand		Myrmicinae	Pheidole	nivanuatu	Espiritu Santo	Mt. Saratsi (9km E Penaoru)	C Rabeling	-14.97756	166.67879	1311	GPS	primary forest	endemic	CRC
CR120624-13_hand		Myrmicinae	Pheidole	nivanuatu	Espiritu Santo	Mt. Saratsi (9km E Penaoru)	C Rabeling	-14.97756	166.67879	1311	GPS	primary forest	endemic	CRC
CR120624-17_hand		Myrmicinae	Pheidole	nivanuatu	Espiritu Santo	Mt. Saratsi (9km E Penaoru)	C Rabeling	-14.97756	166.67879	1311	GPS	primary forest	endemic	CRC
CR120624-14_hand		Myrmicinae	Pheidole	nivanuatu	Espiritu Santo	Mt. Saratsi (9km E Penaoru)	C Rabeling	-14.97159	166.69006	1431	GPS	primary forest	endemic	CRC
CR111116-19	CR111116-19-01	Myrmicinae	Pheidole	nivanuatu	Espiritu Santo	Mt. Tanakar (4.5km NW Tatafo)	C Rabeling; EO Wilson; L Davis	-15.36824	166.97804	705	GPS	primary forest	endemic	CRC
CR111116-13	CR111116-13-06	Myrmicinae	Pheidole	nivanuatu	Espiritu Santo	Mt. Tanakar (4.5km NW Tatafo)	C Rabeling; EO Wilson; L Davis	-15.36824	166.97804	705	GPS	primary forest	endemic	CRC
CR111116-12	CR111116-12-02	Myrmicinae	Pheidole	nivanuatu	Espiritu Santo	Mt. Tanakar (4.5km NW Tatafo)	C Rabeling; EO Wilson; L Davis	-15.36824	166.97804	705	GPS	primary forest	endemic	CRC
CR111116-04	CR111116-04-04	Myrmicinae	Pheidole	nivanuatu	Espiritu Santo	Mt. Tanakar (4.5km NW Tatafo)	C Rabeling; EO Wilson; L Davis	-15.36824	166.97804	705	GPS	primary forest	endemic	CRC
CR111116-02	CR111116-02-03	Myrmicinae	Pheidole	nivanuatu	Espiritu Santo	Mt. Tanakar (4.5km NW Tatafo)	C Rabeling; EO Wilson; L Davis	-15.36824	166.97804	705	GPS	primary forest	endemic	CRC
CR111114-04	CR111114-04-07	Myrmicinae	Pheidole	nivanuatu	Espiritu Santo	Mt. Tanakar (4.5km NW Tatafo)	C Rabeling; EO Wilson; L Davis	-15.36824	166.97804	705	GPS	primary forest	endemic	CRC
CR120702-29	CR120702-29-05	Myrmicinae	Pheidole	nivanuatu	Espiritu Santo	Mt. Voutemele (11km SE Penaoru)	C Rabeling	-15.04296	166.6834	879	GPS	primary forest	endemic	CRC
CR120702-22	CR120702-22-06	Myrmicinae	Pheidole	nivanuatu	Espiritu Santo	Mt. Voutemele (11km SE Penaoru)	C Rabeling	-15.04296	166.6834	879	GPS	primary forest	endemic	CRC
CR120702-20	CR120702-20-12	Myrmicinae	Pheidole	nivanuatu	Espiritu Santo	Mt. Voutemele (11km SE Penaoru)	C Rabeling	-15.03874	166.68681	825	GPS	primary forest	endemic	CRC
CR120702-18	CR120702-18-10	Myrmicinae	Pheidole	nivanuatu	Espiritu Santo	Mt. Voutemele (11km SE Penaoru)	C Rabeling	-15.03874	166.68681	825	GPS	primary forest	endemic	CRC
CR120702-14	CR120702-14-02	Myrmicinae	Pheidole	nivanuatu	Espiritu Santo	Mt. Voutemele (11km SE Penaoru)	C Rabeling	-15.03874	166.68681	825	GPS	primary forest	endemic	CRC
CR111111-01	CR111111-01-06	Myrmicinae	Pheidole	tanakarensis	Espiritu Santo	Blue Hole (21km N Luganville)	C Rabeling & EO Wilson	-15.3131	167.17013	11	GPS	human dominated	endemic	CRC
CR111114-26_hand		Myrmicinae	Pheidole	tanakarensis	Espiritu Santo	Butmas (19km NW Luganville)	C Rabeling & EO Wilson	-15.3489	167.00255	505	GPS	forest edge	endemic	CRC
CR120630-10	CR120630-10-03	Myrmicinae	Pheidole	tanakarensis	Espiritu Santo	Cons. Site (5km NE Penaoru)	C Rabeling	-14.947127	166.633518	380	GPS	primary forest	endemic	CRC
CR120624-37	CR120624-37-15	Myrmicinae	Pheidole	tanakarensis	Espiritu Santo	Mt. Saratsi (9km E Penaoru)	C Rabeling	-14.9861	166.65639	671	GPS	primary forest	endemic	CRC
CR120624-37	CR120624-37-12	Myrmicinae	Pheidole	tanakarensis	Espiritu Santo	Mt. Saratsi (9km E Penaoru)	C Rabeling	-14.9861	166.65639	671	GPS	primary forest	endemic	CRC
CR120624-32	CR120624-32-07	Myrmicinae	Pheidole	tanakarensis	Espiritu Santo	Mt. Saratsi (9km E Penaoru)	C Rabeling	-14.9861	166.65639	671	GPS	primary forest	endemic	CRC
CR120625-54_hand		Myrmicinae	Pheidole	tanakarensis	Espiritu Santo	Mt. Saratsi (9km E Penaoru)	C Rabeling	-14.98471	166.66156	950	GPS	primary forest	endemic	CRC
CR111114-03	CR111114-03-06	Myrmicinae	Pheidole	tanakarensis	Espiritu Santo	Mt. Tanakar (4.5km NW Tatafo)	C Rabeling & EO Wilson	-15.36824	166.97804	705	GPS	primary forest	endemic	CRC
CR111114-29_hand		Myrmicinae	Pheidole	tanakarensis	Espiritu Santo	Mt. Tanakar (4.5km NW Tatafo)	C Rabeling & EO Wilson	-15.36824	166.97804	705	GPS	primary forest	endemic	CRC
CR111116-43_hand		Myrmicinae	Pheidole	tanakarensis	Espiritu Santo	Mt. Tanakar (4.5km NW Tatafo)	C Rabeling & EO Wilson	-15.36824	166.97804	705	GPS	primary forest	endemic	CRC
CR120702-04	CR120702-04-03	Myrmicinae	Pheidole	tanakarensis	Espiritu Santo	Mt. Voutemele (11km SE Penaoru)	C Rabeling	-15.03874	166.68681	825	GPS	primary forest	endemic	CRC
CR120613-05	CR120613-05-05	Myrmicinae	Pheidole	tanakarensis	Espiritu Santo	Oyster Isl. (16km NNE Luganville)	C Rabeling	-15.37567	167.19414	1	GPS	human dominated	endemic	CRC
CR120613-01	CR120613-01-07	Myrmicinae	Pheidole	tanakarensis	Espiritu Santo	Oyster Isl. (16km NNE Luganville)	C Rabeling	-15.37567	167.19414	1	GPS	human dominated	endemic	CRC
CR120613-01	CR120613-01-03	Myrmicinae	Pheidole	tanakarensis	Espiritu Santo	Oyster Isl. (16km NNE Luganville)	C Rabeling	-15.37567	167.19414	1	GPS	human dominated	endemic	CRC
CR120613-06_hand		Myrmicinae	Pheidole	tanakarensis	Espiritu Santo	Oyster Isl. (16km NNE Luganville)	C Rabeling	-15.37567	167.19414	1	GPS	human dominated	endemic	CRC
Malkin_19580829		Myrmicinae	Pheidole	tanakarensis	Maewo	Norovoro	B Malkin	-15.1849	168.1097	705	locality		endemic	MCZC
