# Supplementary material for: A case-based course teaching integrative taxonomy delimits three new ant species in the Pheidole sexspinosa complex (Hymenoptera, Formicidae) from Vanuatu
Source: PeerJ. 2026 Jun 18;14:e21333. doi: 10.7717/peerj.21333 (PMC13283368; doi:10.7717/peerj.21333)
Supplement: Supplemental Information 2 — All measurements are in micrometers. [file peerj-14-21333-s002.csv]

unique_code	collection_code	VAN_code	species	caste	island	locality	elevation_m	HW	HL	SL	EL	WL	MNH	PSL	PTL	PTH	PPL	PPH	PNW1	PNW2	MNW	PML	PW1	PW2	PTW	PPW	MFL
1	111104-08-09		epaoensis	minor	Efate	3.5 km NWW Epao	241	550	562.5	525	120	625	125	250	250	137.5	112.5	125	300	500	140	512.5	100	400	100	140	525
2	111103-07-02	VAN218	epaoensis	minor	Efate	3 km W Epao	200	562.5	600	500	110	625	125	250	250	137.5	100	125	300	500	150	525	110	400	100	140	550
3	111114-26		tanakarensis	major	Santo	Butmas	505	1200	1300	625	150	925	175	290	350	225	150	212.5	562.5	937.5	250	750	210	437.5	200	360	687.5
4	111114-26		tanakarensis	minor	Santo	Butmas	505	500	525	487.5	100	575	100	220	250	137.5	100	125	250	450	150	500	100	375	100	140	500
5	111111-01-06		tanakarensis	minor	Santo	Blue Hole	11	475	525	450	100	575	100	210	237.5	125	100	112.5	250	425	150	462.5	100	337.5	100	120	462.5
6	120630-10-03		tanakarensis	minor	Santo	Cons. Site	380	500	550	487.5	100	575	100	230	250	125	100	112.5	262.5	462.5	140	475	120	312.5	90	140	500
7	120630-10-03	VAN220	tanakarensis	major	Santo	Cons. Site	380	1160	1340	600	140	937.5	125	300	325	225	125	212.5	600	975	300	712.5	130	437.5	200	320	712.5
8	120613-06		tanakarensis	major	Santo	Oys. Isd.	1	1300	1340	587.5	140	987.5	187.5	280	325	237.5	187.5	237.5	525	1037.5	300	825	200	375	200	390	687.5
9	120613-06		tanakarensis	minor	Santo	Oys. Isd.	1	525	562.5	487.5	100	600	125	210	262.5	125	100	100	262.5	487.5	150	475	110	312.5	90	120	500
10	120625-54	VAN221	tanakarensis	minor	Santo	Mt. Saratsi	950	500	537.5	500	110	637.5	125	210	250	137.5	112.5	112.5	287.5	487.5	175	550	110	337.5	100	150	487.5
11	111116-43		tanakarensis	major	Santo	Mt. Tanakar	705	1280	1340	625	160	1000	125	300	362.5	262.5	187.5	237.5	600	1037.5	312.5	850	240	475	250	440	762.5
12	111116-43		tanakarensis	minor	Santo	Mt. Tanakar	705	612.5	662.5	525	110	750	125	250	300	175	112.5	137.5	337.5	625	175	612.5	160	387.5	130	180	562.5
13	120702-04-03	VAN223	tanakarensis	minor	Santo	Mt. Voutemele	825	462.5	500	425	90	512.5	100	190	225	125	87.5	112.5	225	425	137.5	450	100	287.5	80	110	412.5
14	120624-17		nivanuatu	major	Santo	Mt. Saratsi	1431	1300	1400	625	120	1000	212.5	390	375	250	187.5	250	600	937.5	337.5	875	140	612.5	280	450	812.5
15	120624-17		nivanuatu	minor	Santo	Mt. Saratsi	1431	587.5	650	562.5	110	600	200	350	262.5	150	125	137.5	412.5	637.5	170	650	150	537.5	150	220	600
16	111116-02-03	VAN236	nivanuatu	minor	Santo	Mt. Tanakar	705	512.5	587.5	487.5	100	612.5	175	390	275	150	100	125	312.5	537.5	170	575	140	325	130	160	512.5
17	120702-22-06	VAN237	nivanuatu	minor	Santo	Mt. Voutemele	879	625	675	537.5	130	662.5	175	370	287.5	137.5	125	137.5	387.5	637.5	200	625	150	475	130	180	550
18	120630-04-06		nivanuatu	minor	Santo	Cons. Site	380	537.5	575	512.5	120	637.5	150	300	312.5	150	112.5	125	312.5	475	200	550	140	400	110	170	525
19	120624-16		nivanuatu	major	Santo	Mt. Saratsi	1431	1300	1360	637.5	140	1012.5	200	370	325	225	187.5	225	625	925	287.5	825	250	525	200	390	800
20	120624-16		nivanuatu	minor	Santo	Mt. Saratsi	1431	600	625	550	120	700	175	360	287.5	150	125	137.5	375	625	212.5	650	160	462.5	130	190	550
21	Wetterer_272		epaoensis	major	Efate	Worowloa		1280	1320	625	130	950	150	300	375	225	187.5	250	587.5	1000	230	825	250	500	190	400	750
22	Wetterer_272		epaoensis	minor	Efate	Worowloa		537.5	587.5	562.5	120	625	125	260	250	137.5	100	125	300	487.5	150	525	110	337.5	100	140	550
23	111103-06-07		epaoensis	major	Efate	3km W Epao	200	1400	1540	687.5	160	1000	187.5	300	325	262.5	175	250	600	1100	312.5	862.5	130	412.5	240	430	775
24	111103-10-09		epaoensis	major	Efate	3km W Epao	200	1360	1500	687.5	140	1012.5	187.5	380	362.5	250	175	237.5	562.5	1012.5	287.5	862.5	250	500	200	410	787.5
25	111104-02-04		epaoensis	minor	Efate	3.5 km NWW Epao	241	525	575	525	120	625	150	290	250	150	100	137.5	275	462.5	162.5	500	120	362.5	100	150	537.5
26	111103-11-04		epaoensis	minor	Efate	3km W Epao	200	525	575	500	110	625	150	280	250	137.5	100	125	287.5	512.5	137.5	525	120	350	90	130	550
27	120613-01-03		tanakarensis	major	Santo	Oys. Isd.	1	1160	1260	500	130	912.5	175	300	312.5	187.5	150	187.5	562.5	937.5	287.5	750	170	325	170	280	662.5
28	Wetterer_313		epaoensis	minor	Efate	Pang Pang	10	525	575	487.5	100	625	125	240	225	150	100	125	275	512.5	125	500	100	400	90	140	512.5
29	111104-06-01	VAN501	epaoensis	major	Efate	3.5 km NWW Epao	241	1320	1380	625	150	962.5	162.5	240	325	250	175	125	600	962.5	150	750	200	437.5	210	360	787.5
30	Wetterer_272		epaoensis	minor	Efate	Worowloa		512.5	575	475	90	587.5	162.5	250	250	150	100	125	300	512.5	150	525	120	337.5	100	150	587.5
31	Wetterer_272		epaoensis	minor	Efate	Worowloa		525	587.5	500	110	612.5	125	270	250	150	100	125	300	512.5	150	525	100	312.5	100	150	525
32	Wetterer_272		epaoensis	major	Efate	Worowloa		1380	1460	587.5	150	950	150	340	375	250	162.5	262.5	600	1037.5	312.5	762.5	210	387.5	200	450	787.5
33	120624-16		nivanuatu	major	Santo	Mt. Saratsi	1431	1240	1320	612.5	110	962.5	200	340	325	225	162.5	212.5	537.5	950	300	850	200	525	200	400	775
34	120624-16		nivanuatu	major	Santo	Mt. Saratsi	1431	1160	1220	600	130	912.5	200	330	300	200	150	212.5	512.5	912.5	310	812.5	190	550	210	387.5	737.5
35	120624-17		nivanuatu	major	Santo	Mt. Saratsi	1431	1360	1440	637.5	130	1000	200	390	375	250	175	250	562.5	1037.5	300	862.5	160	550	220	450	750
36	111114-29		tanakarensis	minor	Santo	Mt. Tanakar	705	512.5	550	487.5	100	612.5	112.5	220	237.5	125	100	125	350	500	190	500	100	375	100	140	500
37	120624-14		nivanuatu	minor	Santo	Mt. Saratsi	1431	612.5	662.5	575	110	750	200	380	262.5	150	125	150	387.5	650	225	662.5	150	537.5	180	220	600
38	111116-19-01		nivanuatu	minor	Santo	Mt. Tanakar	705	487.5	537.5	512.5	110	600	162.5	330	250	125	75	100	275	525	162.5	537.5	120	412.5	110	140	525
40	Wetterer_272	VAN219	epaoensis	minor	Efate	Worowloa		550	600	512.5	110	650	137.5	230	250	137.5	100	125	275	537.5	162.5	537.5	100	337.5	90	140	550
41	Wetterer_272	VAN219	epaoensis	major	Efate	Worowloa		1300	1500	637.5	110	925	162.5	280	300	237.5			500	987.5	300	800	190	387.5	190		750
42	120624-16	VAN235	nivanuatu	minor	Santo	Mt. Saratsi	1431	587.5	687.5	537.5	110	712.5	187.5	380	262.5	150	100	150	337.5	612.5	187.5	662.5	120	500	120	210	612.5
43	120630-04-06	VAN238	nivanuatu	minor	Santo	Cons. Site	380	537.5	587.5	512.5	110	675	162.5	330	250	137.5	112.5	137.5	287.5	487.5	187.5	575	120	287.5	120	170	525
44	111116-43	VAN222	tanakarensis	minor	Santo	Mt. Tanakar	705	625	687.5	512.5	120	712.5	125	250	262.5	175	112.5	150	312.5	562.5	175	625	140	437.5	140	180	600
45	111116-43	VAN222	tanakarensis	major	Santo	Mt. Tanakar	705	1260	1380	562.5	130	950	175	320	350	250	162.5	225	525	1050	262.5	862.5	180	437.5	210	440	762.5
47	111103-07-02	VAN500	epaoensis	minor	Efate	3km W Epao	200	550	600	512.5	110	625	137.5	270	237.5	137.5	112.5	125	300	525	150	525	90	425	90	130	562.5
48	111104-06-01	VAN502	epaoensis	minor	Efate	3.5 km NWW Epao	241	562.5	575	500	110	650	150	270	237.5	137.5	100	125	287.5	500	150	550	100	387.5	90	130	575
66	120624-14		nivanuatu	minor	Santo	Mt. Saratsi	1431	612.5	650	537.5	120	725	162.5	400	262.5	150	112.5	150	412.5	637.5	220	650	140	600	170	210	600
67	111103-10-09		epaoensis	minor	Efate	3km W Epao	200	537.5	575	512.5	120	612.5	150	240	237.5	137.5	100	125	275	512.5	150	537.5	100	362.5	100	140	500
68	120624-16		nivanuatu	queen	Santo	Mt. Saratsi	1431	1040	1060	625	260	1620	NA	390	450	330	250	370	920	1000	NA	NA	300	500	300	580	880
69	120624-14		nivanuatu	queen	Santo	Mt. Saratsi	1431	1100	1060	687.5	260	1480	NA	400	410	350	240	360	900	1000	NA	NA	320	510	340	590	880
70	111116-43		tanakarensis	queen	Santo	Mt. Tanakar	705	1040	1060	587.5	240	1480	NA	340	412.5	337.5	275	350	787.5	925	NA	NA	300	450	280	580	775
71	120624-37-12		tanakarensis	queen	Santo	Mt. Saratsi	671	1040	1020	562.5	230	1400	NA	340	400	325	250	350	750	900	NA	NA	350	490	250	500	787.5
72	120624-37-07		tanakarensis	queen	Santo	Mt. Saratsi	671	1160	1180	625	270	1440	NA	370	500	325	275	375	850	1050	NA	NA	350	490	280	570	887.5
73	120624-16		nivanuatu	male	Santo	Mt. Saratsi	1431	462.5	500	130	270	1260	NA	NA	312.5	162.5	175	175	812.5	NA	NA	NA	270	NA	160	240	812.5
74	120624-16		nivanuatu	male	Santo	Mt. Saratsi	1431	475	500	130	270	1140	NA	NA	312.5	175	150	175	775	NA	NA	NA	270	NA	170	250	812.5
75	120624-16		nivanuatu	male	Santo	Mt. Saratsi	1431	475	500	130	270	1300	NA	NA	337.5	175	150	175	840	NA	NA	NA	280	NA	170	240	875
76	111116-43		tanakarensis	major	Santo	Mt. Tanakar	705	1220	1440	625	140	937.5	125	320	362.5	262.5	125	225	625	1075	275	850	190	425	220	390	787.5
77	Malkin_19580829		tanakarensis	minor	Maewo	Norovoro	NA	512.5	537.5	462.5	120	612.5	112.5	190	225	125	75	100	237.5	425	150	437.5	112.5	312.5	100	120	462
78	111103-07-02		epaoensis	minor	Efate	3 km W Epao	200	512.5	575	500	110	637.5	137.5	240	237.5	137.5	100	112.5	275	512.5	140	512.5	112.5	337.5	100	130	550
