# Supplementary material for: A case-based course teaching integrative taxonomy delimits three new ant species in the Pheidole sexspinosa complex (Hymenoptera, Formicidae) from Vanuatu
Source: PeerJ. 2026 Jun 18;14:e21333. doi: 10.7717/peerj.21333 (PMC13283368; doi:10.7717/peerj.21333)
Supplement: Supplemental Information 3 [file peerj-14-21333-s003.csv]

sample_name	bioproject_accession	organism	collection_date	geo_loc_name	tissue	collected_by	collection_code	dev_stage	identified_by	sex	specimen_voucher
Pheidole_megacephala_VAN201	PRJNA1394312	Pheidole megacephala	2019-May-15	Vanuatu: Ambrym, 5.6 km NE Port Vato	whole body	S. Bybee; G. Powell	BYU190515-03	adult	K. Gray	female	ASU-SIBR00001735
Pheidole_megacephala_VAN202	PRJNA1394312	Pheidole megacephala	2011-Nov-01	Vanuatu: Efate, 13 km W Port Vila	whole body	C. Rabeling	CR111101-26	adult	K. Gray	female	ASU-SIBR00001508
Pheidole_epaoensis_VAN218	PRJNA1394312	Pheidole epaoensis	2011-Nov-03	Vanuatu: Efate, 3 km W Epao	whole body	C. Rabeling	CR111103-07-02	adult	K. Gray	female	ASU-SIBR00001509
Pheidole_epaoensis_VAN219	PRJNA1394312	Pheidole epaoensis	1995	Vanuatu: Efate, Worowloa (Port Vila)	whole body	J. Wetterer	Wetterer_#272	adult	K. Gray	female	ASU-SIBR00001764
Pheidole_tanakarensis_VAN220	PRJNA1394312	Pheidole tanakarensis	2012-Jun-30	Vanuatu: Espiritu Santo, Cons. Site (5 km NE Penaoru)	whole body	C. Rabeling	CR120630-10-03	adult	K. Gray	female	ASU-SIBR00001510
Pheidole_tanakarensis_VAN221	PRJNA1394312	Pheidole tanakarensis	2012-Jun-25	Vanuatu: Espiritu Santo, Mt. Tanakar (4.5 km NW Tatafo)	whole body	C. Rabeling	CR120625-54	adult	K. Gray	female	ASU-SIBR00001511
Pheidole_tanakarensis_VAN222	PRJNA1394312	Pheidole tanakarensis	2011-Nov-16	Vanuatu: Espiritu Santo, Mt. Voutemele (11 km SE Penaoru)	whole body	C. Rabeling	CR111116-43	adult	K. Gray	female	ASU-SIBR00001512
Pheidole_tanakarensis_VAN223	PRJNA1394312	Pheidole tanakarensis	2012-Jul-02	Vanuatu: Espiritu Santo, Mt. Saratsi (9 km E Penaoru)	whole body	C. Rabeling	CR120702-04-03	adult	K. Gray	female	ASU-SIBR00001513
Pheidole_nivanuatu_VAN235	PRJNA1394312	Pheidole nivanuatu	2012-Jun-24	Vanuatu: Espiritu Santo, Mt. Saratsi (9 km E Penaoru)	whole body	C. Rabeling	CR120624-16	adult	K. Gray	female	ASU-SIBR00001530
Pheidole_nivanuatu_VAN236	PRJNA1394312	Pheidole nivanuatu	2011-Nov-16	Vanuatu: Espiritu Santo, Mt. Tanakar (4.5 km NW Tatafo)	whole body	C. Rabeling	CR111116-02-03	adult	K. Gray	female	ASU-SIBR00001531
Pheidole_nivanuatu_VAN237	PRJNA1394312	Pheidole nivanuatu	2012-Jul-02	Vanuatu: Espiritu Santo, Mt. Voutemele (11 km SE Penaoru)	whole body	C. Rabeling	CR120702-22-06	adult	K. Gray	female	ASU-SIBR00001532
Pheidole_nivanuatu_VAN238	PRJNA1394312	Pheidole nivanuatu	2012-Jun-30	Vanuatu: Espiritu Santo, Cons. Site (5 km NE Penaoru)	whole body	C. Rabeling	CR120630-04-06	adult	K. Gray	female	ASU-SIBR00001533
