# Supplementary material for: A case-based course teaching integrative taxonomy delimits three new ant species in the Pheidole sexspinosa complex (Hymenoptera, Formicidae) from Vanuatu
Source: PeerJ. 2026 Jun 18;14:e21333. doi: 10.7717/peerj.21333 (PMC13283368; doi:10.7717/peerj.21333)
Supplement: Supplemental Information 5 [file peerj-14-21333-s005.csv]

Timestamp	I feel more capable of taking on my own projects related to the subject of the course.	What were your main takeaways from the course?	Here, you can list any other specific feedback or comments for the course.
2/16/2024 23:44	Agree	Species delimitation is not as unambiguously as I thought it to be. I learned that the way a species is defined is essentially a matter of definition and scientists do not all share the same point of view on that matter How to work smart and stay organized when collecting ideas and results. Just documenting the progress in general helped to stay focused on the main questions we were trying to ans…	I think it was great that you cared for every single one of our questions and made sure we were doing alright. You really know how to excite your students for ants and taxonomie in general and you made sure we were working as a team and functioning as a unit
2/18/2024 20:43	Strongly agree	- An integrative approach to taxonomy is essential to test species hypotheses in a reasonable way. - Which tools of integrative taxonomy are used and how to use them (e.g. UCEs, COIs, PCA, LDA, 3s) - How to approach a new scientific project (e.g. information gathering on the internet, always take notes in separate notebooks) - Ants are a very diverse and fascinating group of Hymenoptera. - Island…	I have never felt such a strong sense of community in a course before. I really appreciated your funny and relaxed manner and the time we spent together in the 'Mensa'.
2/20/2024 13:01	Neutral
2/21/2024 9:31	Strongly agree	ants are great! phylogeny is difficult, but awesome; taxonomists doin a great job
2/25/2024 10:54	Agree	It depends on the taxonomist if the analysed groups of organisms are distinct species or not. I learned different techniques to approach taxanomic questions.	Thanks for the course, it was very cool :)
2/26/2024 12:46	Strongly agree	- finding out what a species is and what isnt can be hard - different analyses can say different things - integrating analyses and thinking about different possibilites is quite fun!
